# Supplementary material for: New insights into the limited thermotolerance of anhydrobiotic tardigrades
Source: Commun Integr Biol. 2020 Sep 9;13(1):140–6. doi: 10.1080/19420889.2020.1812865 (PMC7518453; doi:10.1080/19420889.2020.1812865)
Supplement: Supplemental Material [file KCIB_A_1812865_SM8777.xlsx]

## Sheet: Heat shock 1 week
Desiccated tardigrades (tuns): heat shocked for 1 week
			2h check						24 check						48 check
	Replicate	N	#A+	#A	#A+&A	#I	Proportion active	Activity %	#A+	#A	#A+&A	#I	Proportion active	Activity %	#A+	#A	#A+&A	#I	Proportion active	Activity %
CTRL (29 Jan - 5 Feb)	1	21	21	0	21	0	1	100	20	1	21	0	1	100	20	0	20	1	0.952381	95.2381
	2	22	22	0	22	0	1	100	22	0	22	0	1	100	21	1	22	0	1	100
	3	21	19	1	20	1	0.952381	95.2381	19	2	21	0	1	100	21	0	21	0	1	100
	4	21	21	0	21	0	1	100	20	1	21	0	1	100	15	5	20	1	0.952381	95.2381
	5	22	22	0	22	0	1	100	18	3	21	1	0.954545	95.4545	18	2	20	2	0.909091	90.9091
	Median							100						100						95.2381
	SE							0.952381						0.909091						1.7131
	Mean							99.0476						99.0909						96.2771
	SD							2.12959						2.03279						3.83062
40ºC (13 Feb - 20 Feb)	1	21	20	0	20	1	0.952381	95.2381	20	0	20	1	0.952381	95.2381	20	1	21	0	1	100
	2	21	20	0	20	1	0.952381	95.2381	21	0	21	0	1	100	20	1	21	0	1	100
	3	21	20	1	21	0	1	100	21	0	21	0	1	100	20	1	21	0	1	100
	4	22	20	0	20	2	0.909091	90.9091	20	1	21	1	0.954545	95.4545	18	2	20	2	0.909091	90.9091
	5	21	21	0	21	0	1	100	19	1	20	1	0.952381	95.2381	21	0	21	0	1	100
	Median							95.2381						95.4545						100
	SE							1.7131						1.14943						1.81818
	Mean							96.2771						97.1861						98.1818
	SD							3.83062						2.5702						4.06558
50ºC (24 Fev - 2 Mar)	1	23	23	0	23	0	1	100	23	0	23	0	1	100	22	1	23	0	1	100
	2	22	17	0	17	5	0.772727	77.2727	16	2	18	4	0.818182	81.8182	18	0	18	4	0.818182	81.8182
	3	21	18	1	19	2	0.904762	90.4762	18	1	19	2	0.904762	90.4762	19	0	19	2	0.904762	90.4762
	4	22	19	1	20	2	0.909091	90.9091	21	0	21	1	0.954545	95.4545	19	2	21	1	0.954545	95.4545
	5	21	15	4	19	2	0.904762	90.4762	17	3	20	1	0.952381	95.2381	18	0	18	3	0.857143	85.7143
	Median							90.4762						95.2381						90.4762
	SE							3.62708						3.08728						3.26259
	Mean							89.8268						92.5974						90.6926
	SD							8.11039						6.90337						7.29537
55ºC (3 Mar - 10 Mar)	1	22	0	14	14	8	0.636364	63.6364	17	2	19	3	0.863636	86.3636	20	0	20	2	0.909091	90.9091
	2	22	0	10	10	12	0.454545	45.4545	12	4	16	6	0.727273	72.7273	14	2	16	6	0.727273	72.7273
	3	22	0	10	10	12	0.454545	45.4545	13	4	17	5	0.772727	77.2727	16	3	19	3	0.863636	86.3636
	4	21	0	15	15	6	0.714286	71.4286	14	3	17	4	0.809524	80.9524	17	2	19	2	0.904762	90.4762
	5	23	0	12	12	11	0.521739	52.1739	17	4	21	2	0.913043	91.3043	20	1	21	2	0.913043	91.3043
	Median							52.1739						80.9524						90.4762
	SE							5.16101						3.27612						3.5209
	Mean							55.6296						81.7241						86.3561
	SD							11.5404						7.32563						7.87298
60ºC (24 Mar - 31 Mar)	1	21	0	0	0	21	0	0	0	1	1	20	0.047619	4.7619	0	0	0	21	0	0
	2	21	0	0	0	21	0	0	0	0	0	21	0	0	0	0	0	21	0	0
	3	21	0	0	0	21	0	0	0	1	1	20	0.047619	4.7619	0	0	0	21	0	0
	4	21	0	0	0	21	0	0	0	0	0	21	0	0	0	0	0	21	0	0
	5	22	0	0	0	22	0	0	0	0	0	22	0	0	0	0	0	22	0	0
	Median							0						0						0
	SE							0						1.16642						0
	Mean							0						1.90476						0
	SD							0						2.6082						0
65ºC (5 Feb - 12 Feb)	1	21	0	0	0	21	0	0	0	0	0	21	0	0	0	0	0	21	0	0
	2	21	0	0	0	21	0	0	0	0	0	21	0	0	0	0	0	21	0	0
	3	21	0	0	0	21	0	0	0	0	0	21	0	0	0	0	0	21	0	0
	4	21	0	0	0	21	0	0	0	0	0	21	0	0	0	0	0	21	0	0
	5	22	0	0	0	22	0	0	0	0	0	22	0	0	0	0	0	21	0	0
	Median							0						0						0
	SE							0						0						0
	Mean							0						0						0
	SD							0						0						0
